# Supplementary material for: Caipirini: using gene sets to rank literature
Source: BioData Min. 2012 Feb 1;5:1. doi: 10.1186/1756-0381-5-1 (PMC3307494; doi:10.1186/1756-0381-5-1)
Supplement: Additional file 1 — Caipirini results for the Arabidopsis Dataset. The file contains (a) the annotation of the 216 abstracts of Set C (incl. some comments and notes by the curators), (b) Caipirini results from the ten runs when Set A was compared with random Sets B as background, and (c) Caipirini results for the case when Set A was tested against the manually created Set B used as reference. [file 1756-0381-5-1-S1.XLS]

## Sheet: Sheet1
Curation Results														Caipirini Results (ten runs with random Sets B as background)						Caipirini Result (one run with Set B used as reference)
Reference	Curator 1		Curator 2		Curator 3		Votes		Annotation Summary			Annotation	Majority-Vote	Caipirini Summary				Caipirini Majority Vote (10 Runs)		Caipirini (Run with BgSet B)				Correct	TPs	FPs	FNs	TNs	Reference
PubMed Id	Manual CheckUp	Observation	Manual CheckUp	Observation	Manual CheckUp	Observation	Resistance	False Positives	Positive (TP; Set A)	Negative (FP; Set B)	Ambiguous	Score=TP-FP	Set (1=A;0=B)	A	Top-A	B	Top-B	Set (1=A;0=B)	Correct (1=Yes;0=No)	Score (A)	Score (B)	Set (1=A;0=B)	Top	(1=Yes;0=No)	(1=Yes;0=No)	(1=Yes;0=No)	(1=Yes;0=No)	(1=Yes;0=No)	PubMed Id
11309143	Resistance		Resistance		Resistance		3	0	1	0	0	3	1	10	10	0	0	1	1	0.993445	0.00655492	1	1	1	1	0	0	0	11309143
11309146	Resistance		Resistance		Resistance		3	0	1	0	0	3	1	10	10	0	0	1	1	0.998352	0.00164766	1	1	1	1	0	0	0	11309146
11439137	Resistance		Resistance		Resistance		3	0	1	0	0	3	1	10	10	0	0	1	1	0.999888	0.000112251	1	1	1	1	0	0	0	11439137
14756766	Resistance		False positive		Resistance		2	1	0	0	1	1	1	10	10	0	0	1	1	0.991504	0.00849587	1	1	1	1	0	0	0	14756766
15447647	Resistance		Resistance		Resistance		3	0	1	0	0	3	1	10	10	0	0	1	1	0.99882	0.00117963	1	1	1	1	0	0	0	15447647
15772285	Resistance		Resistance		Resistance		3	0	1	0	0	3	1	10	10	0	0	1	1	0.999406	0.000594296	1	1	1	1	0	0	0	15772285
15828688	Resistance		Resistance		Resistance		3	0	1	0	0	3	1	10	10	0	0	1	1	0.995242	0.00475784	1	1	1	1	0	0	0	15828688
16339855	Resistance		Resistance		Resistance		3	0	1	0	0	3	1	10	10	0	0	1	1	0.99975	0.000249926	1	1	1	1	0	0	0	16339855
16824181	Resistance		Resistance		Resistance		3	0	1	0	0	3	1	10	10	0	0	1	1	0.994521	0.00547878	1	1	1	1	0	0	0	16824181
17012600	Resistance		Resistance		Resistance		3	0	1	0	0	3	1	10	10	0	0	1	1	0.999984	1.61449	1	1	1	1	0	0	0	17012600
17804803	False positive	Susceptibility	Resistance		Resistance		2	1	0	0	1	1	1	10	10	0	0	1	1	0.99458	0.00542045	1	1	1	1	0	0	0	17804803
17908155	Resistance		Resistance		Resistance		3	0	1	0	0	3	1	10	10	0	0	1	1	0.974732	0.0252676	1	1	1	1	0	0	0	17908155
17918621	Resistance		Resistance		Resistance		3	0	1	0	0	3	1	10	10	0	0	1	1	0.999089	0.000910956	1	1	1	1	0	0	0	17918621
18266921	Resistance		Resistance		Resistance		3	0	1	0	0	3	1	10	10	0	0	1	1	0.999988	1.24749	1	1	1	1	0	0	0	18266921
18483469	Resistance		Resistance		Resistance		3	0	1	0	0	3	1	10	10	0	0	1	1	0.998141	0.00185855	1	1	1	1	0	0	0	18483469
11561727	Resistance		False positive		Resistance		2	1	0	0	1	1	1	10	10	0	0	1	1	0.925195	0.0748055	1	1	1	1	0	0	0	11561727
16461580	Resistance		Resistance		Resistance		3	0	1	0	0	3	1	10	10	0	0	1	1	0.993939	0.00606108	1	1	1	1	0	0	0	16461580
16840699	False positive	Susceptibility	False positive		Resistance		1	2	0	0	1	-1	0	10	10	0	0	1	0	0.883529	0.116471	1	1	0	0	1	0	0	16840699
16889647	Resistance		Resistance		Resistance		3	0	1	0	0	3	1	10	10	0	0	1	1	0.95659	0.04341	1	1	1	1	0	0	0	16889647
11387977	Resistance		Resistance		Resistance		3	0	1	0	0	3	1	10	10	0	0	1	1	0.996182	0.00381829	1	1	1	1	0	0	0	11387977
12848424	Resistance		Resistance		Resistance		3	0	1	0	0	3	1	10	10	0	0	1	1	0.998925	0.00107509	1	1	1	1	0	0	0	12848424
16176083	Resistance		Resistance		Resistance		3	0	1	0	0	3	1	10	10	0	0	1	1	0.993784	0.00621649	1	1	1	1	0	0	0	16176083
18263728	Resistance		False positive		Resistance		2	1	0	0	1	1	1	10	10	0	0	1	1	0.995524	0.004476	1	1	1	1	0	0	0	18263728
15965251	Resistance		Resistance		Resistance		3	0	1	0	0	3	1	10	10	0	0	1	1	0.995671	0.00432852	1	1	1	1	0	0	0	15965251
16942603	False positive	Pathogen gene analysis	False positive		Resistance		1	2	0	0	1	-1	0	10	10	0	0	1	0	0.991081	0.00891944	1	1	0	0	1	0	0	16942603
12481991	Resistance		False positive		Resistance		2	1	0	0	1	1	1	10	10	0	0	1	1	0.989917	0.0100833	1	1	1	1	0	0	0	12481991
17085977	Resistance		Resistance		Resistance		3	0	1	0	0	3	1	10	10	0	0	1	1	0.994654	0.00534565	1	1	1	1	0	0	0	17085977
15242170	Resistance		Resistance		Resistance		3	0	1	0	0	3	1	10	10	0	0	1	1	0.998622	0.0013777	1	1	1	1	0	0	0	15242170
17565954	Resistance		Resistance		Resistance		3	0	1	0	0	3	1	10	10	0	0	1	1	0.958978	0.0410218	1	1	1	1	0	0	0	17565954
12383081	Resistance		Resistance		Resistance		3	0	1	0	0	3	1	10	10	0	0	1	1	0.998636	0.00136373	1	1	1	1	0	0	0	12383081
12430020	Resistance		False positive		Resistance		2	1	0	0	1	1	1	10	10	0	0	1	1	0.911082	0.0889182	1	1	1	1	0	0	0	12430020
18218967	Resistance		Resistance		Resistance		3	0	1	0	0	3	1	10	10	0	0	1	1	0.986523	0.0134772	1	1	1	1	0	0	0	18218967
12472683	Resistance		Resistance		Resistance		3	0	1	0	0	3	1	10	10	0	0	1	1	0.999713	0.000287001	1	1	1	1	0	0	0	12472683
16673938	Resistance		Resistance		Resistance		3	0	1	0	0	3	1	10	1	0	0	1	1	0.782522	0.217478	1	0	1	1	0	0	0	16673938
18182423	Resistance		Resistance		Resistance		3	0	1	0	0	3	1	10	10	0	0	1	1	0.91877	0.0812297	1	1	1	1	0	0	0	18182423
16778014	Resistance		Resistance		Resistance		3	0	1	0	0	3	1	10	10	0	0	1	1	0.995962	0.00403772	1	1	1	1	0	0	0	16778014
18165328	Resistance		False positive		Resistance		2	1	0	0	1	1	1	10	10	0	0	1	1	0.987285	0.0127154	1	1	1	1	0	0	0	18165328
18051759	Resistance		False positive	External process	Resistance		2	1	0	0	1	1	1	10	10	0	0	1	1	0.996371	0.00362933	1	1	1	1	0	0	0	18051759
16415066	Resistance		Resistance		Resistance		3	0	1	0	0	3	1	10	10	0	0	1	1	0.93028	0.0697201	1	1	1	1	0	0	0	16415066
17018034	Resistance		False positive	Negative regulation	Resistance		2	1	0	0	1	1	1	10	10	0	0	1	1	0.996757	0.00324334	1	1	1	1	0	0	0	17018034
15020743	Resistance		Resistance		Resistance		3	0	1	0	0	3	1	10	10	0	0	1	1	0.997302	0.00269794	1	1	1	1	0	0	0	15020743
15701698	Resistance		False positive		Resistance		2	1	0	0	1	1	1	10	10	0	0	1	1	0.981694	0.0183056	1	1	1	1	0	0	0	15701698
17583510	Resistance		Resistance		Resistance		3	0	1	0	0	3	1	10	10	0	0	1	1	0.623962	0.376038	1	0	1	1	0	0	0	17583510
15179051	Resistance		Resistance		Resistance		3	0	1	0	0	3	1	10	10	0	0	1	1	0.712863	0.287137	1	0	1	1	0	0	0	15179051
17017057	Resistance		Resistance		Resistance		3	0	1	0	0	3	1	10	10	0	0	1	1	0.986489	0.0135114	1	1	1	1	0	0	0	17017057
15242165	Resistance		Resistance		Resistance		3	0	1	0	0	3	1	10	10	0	0	1	1	0.958776	0.0412243	1	1	1	1	0	0	0	15242165
17956859	Resistance		Resistance		Resistance		3	0	1	0	0	3	1	10	10	0	0	1	1	0.9973	0.00269979	1	1	1	1	0	0	0	17956859
15215516	Resistance		Resistance		Resistance		3	0	1	0	0	3	1	10	10	0	0	1	1	0.978834	0.0211656	1	1	1	1	0	0	0	15215516
17990961	Resistance		False positive	Exteranl factor	Resistance		2	1	0	0	1	1	1	10	10	0	0	1	1	0.855502	0.144498	1	1	1	1	0	0	0	17990961
17253987	Resistance		Resistance		Resistance		3	0	1	0	0	3	1	10	10	0	0	1	1	0.968162	0.0318377	1	1	1	1	0	0	0	17253987
16042008	False positive	virulence	False positive		Resistance		1	2	0	0	1	-1	0	10	10	0	0	1	0	0.966224	0.0337756	1	1	0	0	1	0	0	16042008
17951377	Resistance		False positive		Resistance		2	1	0	0	1	1	1	10	10	0	0	1	1	0.917421	0.0825789	1	1	1	1	0	0	0	17951377
17419843	Resistance		Resistance		Resistance		3	0	1	0	0	3	1	10	10	0	0	1	1	0.999718	0.000281711	1	1	1	1	0	0	0	17419843
12788974	Resistance		Resistance		Resistance		3	0	1	0	0	3	1	10	10	0	0	1	1	0.92649	0.0735102	1	1	1	1	0	0	0	12788974
17630279	Resistance		Resistance		Resistance		3	0	1	0	0	3	1	10	10	0	0	1	1	0.839413	0.160587	1	0	1	1	0	0	0	17630279
15098125	Resistance		Resistance		Resistance		3	0	1	0	0	3	1	10	10	0	0	1	1	0.999925	7.48781	1	1	1	1	0	0	0	15098125
15367716	Resistance		False positive		Resistance		2	1	0	0	1	1	1	10	4	0	0	1	1	0.775353	0.224647	1	0	1	1	0	0	0	15367716
16838791	Resistance		False positive		Resistance		2	1	0	0	1	1	1	10	10	0	0	1	1	0.990266	0.00973447	1	1	1	1	0	0	0	16838791
18219494	Resistance		Resistance		Resistance		3	0	1	0	0	3	1	10	10	0	0	1	1	0.775416	0.224584	1	0	1	1	0	0	0	18219494
18467450	Resistance		Resistance		Resistance		3	0	1	0	0	3	1	10	10	0	0	1	1	0.917252	0.0827482	1	1	1	1	0	0	0	18467450
18184068	Resistance		Resistance		Resistance		3	0	1	0	0	3	1	10	10	0	0	1	1	0.863245	0.136755	1	1	1	1	0	0	0	18184068
15000392	False positive	virulence	False positive		Resistance		1	2	0	0	1	-1	0	10	5	0	0	1	0	0.968014	0.031986	1	1	0	0	1	0	0	15000392
15447649	Resistance		Resistance		Resistance		3	0	1	0	0	3	1	10	10	0	0	1	1	0.979109	0.0208907	1	1	1	1	0	0	0	15447649
14614626	Resistance		Resistance		Resistance		3	0	1	0	0	3	1	10	10	0	0	1	1	0.905102	0.0948984	1	1	1	1	0	0	0	14614626
15911759	Resistance		Resistance		Resistance		3	0	1	0	0	3	1	10	10	0	0	1	1	0.98161	0.0183901	1	1	1	1	0	0	0	15911759
17293566	Resistance		Resistance		Resistance		3	0	1	0	0	3	1	10	10	0	0	1	1	0.907093	0.0929067	1	1	1	1	0	0	0	17293566
16100230	False positive	light and dark	False positive		False positive	light	0	3	0	1	0	-3	0	10	0	0	0	1	0	0.658084	0.341916	1	0	0	0	1	0	0	16100230
18624639	Resistance		False positive	Resistance supression	Resistance		2	1	0	0	1	1	1	10	10	0	0	1	1	0.999108	0.00089189	1	1	1	1	0	0	0	18624639
12873525	Resistance		Resistance		Resistance		3	0	1	0	0	3	1	10	10	0	0	1	1	0.878839	0.121161	1	1	1	1	0	0	0	12873525
16963526	Resistance		False positive	Negative role	Resistance		2	1	0	0	1	1	1	10	10	0	0	1	1	0.980395	0.0196052	1	1	1	1	0	0	0	16963526
15657122	Resistance		False positive	Infaction secundary responses	Resistance		2	1	0	0	1	1	1	10	10	0	0	1	1	0.998799	0.00120051	1	1	1	1	0	0	0	15657122
16900325	Resistance		Resistance		Resistance		3	0	1	0	0	3	1	10	10	0	0	1	1	0.924153	0.0758471	1	1	1	1	0	0	0	16900325
16673941	Resistance		Resistance		Resistance		3	0	1	0	0	3	1	10	10	0	0	1	1	0.983825	0.0161749	1	1	1	1	0	0	0	16673941
11387978	Resistance		Resistance		Resistance		3	0	1	0	0	3	1	10	10	0	0	1	1	0.836073	0.163927	1	0	1	1	0	0	0	11387978
15923348	Resistance		Resistance		Resistance		3	0	1	0	0	3	1	10	10	0	0	1	1	0.998102	0.0018981	1	1	1	1	0	0	0	15923348
15978583	Resistance		Resistance		Resistance		3	0	1	0	0	3	1	10	4	0	0	1	1	0.682412	0.317588	1	0	1	1	0	0	0	15978583
16113213	False positive	abiotic stress	False positive	Abiotic stress	False positive	salinity	0	3	0	1	0	-3	0	10	10	0	0	1	0	0.48585	0.51415	0	0	1	0	0	0	1	16113213
16925603	Resistance		Resistance		Resistance		3	0	1	0	0	3	1	10	10	0	0	1	1	0.999331	0.000669482	1	1	1	1	0	0	0	16925603
17384165	Resistance		Resistance		Resistance		3	0	1	0	0	3	1	10	10	0	0	1	1	0.998296	0.00170439	1	1	1	1	0	0	0	17384165
18557905	Resistance		Resistance		Resistance		3	0	1	0	0	3	1	10	10	0	0	1	1	0.999818	0.000182312	1	1	1	1	0	0	0	18557905
17277089	Resistance		Resistance		Resistance		3	0	1	0	0	3	1	10	10	0	0	1	1	0.945476	0.0545245	1	1	1	1	0	0	0	17277089
12744458	Resistance		Resistance		Resistance		3	0	1	0	0	3	1	10	10	0	0	1	1	0.887417	0.112583	1	1	1	1	0	0	0	12744458
17660350	Resistance		Resistance		Resistance		3	0	1	0	0	3	1	10	10	0	0	1	1	0.997096	0.00290358	1	1	1	1	0	0	0	17660350
15075400	Resistance		False positive		Resistance		2	1	0	0	1	1	1	10	10	0	0	1	1	0.61865	0.38135	1	0	1	1	0	0	0	15075400
15998312	Resistance		Resistance		Resistance		3	0	1	0	0	3	1	10	6	0	0	1	1	0.640383	0.359617	1	0	1	1	0	0	0	15998312
12207690	Resistance		False positive		Resistance		2	1	0	0	1	1	1	10	10	0	0	1	1	0.777126	0.222874	1	0	1	1	0	0	0	12207690
15082565	Resistance		Resistance		Resistance		3	0	1	0	0	3	1	10	10	0	0	1	1	0.952246	0.0477537	1	1	1	1	0	0	0	15082565
15703055	Resistance		Resistance		Resistance		3	0	1	0	0	3	1	10	10	0	0	1	1	0.735003	0.264997	1	0	1	1	0	0	0	15703055
12437306	Resistance		Resistance		Resistance		3	0	1	0	0	3	1	9	9	1	0	1	1	0.906295	0.0937048	1	1	1	1	0	0	0	12437306
15255867	Resistance		Resistance		Resistance		3	0	1	0	0	3	1	10	10	0	0	1	1	0.961995	0.0380046	1	1	1	1	0	0	0	15255867
15086796	Resistance		False positive	Susceptibility	Resistance		2	1	0	0	1	1	1	10	0	0	0	1	1	0.812096	0.187904	1	0	1	1	0	0	0	15086796
11799061	Resistance		Resistance		Resistance		3	0	1	0	0	3	1	10	10	0	0	1	1	0.965895	0.0341051	1	1	1	1	0	0	0	11799061
14968352	False positive	Pathogen infection	False positive		Resistance		1	2	0	0	1	-1	0	10	4	0	0	1	0	0.46085	0.53915	0	0	1	0	0	0	1	14968352
17971036	Resistance		Resistance		Resistance		3	0	1	0	0	3	1	10	10	0	0	1	1	0.846639	0.153361	1	0	1	1	0	0	0	17971036
16492477	False positive	Hormone activity	False positive	Hormone	Resistance		1	2	0	0	1	-1	0	10	10	0	0	1	0	0.694109	0.305891	1	0	0	0	1	0	0	16492477
12432038	False positive	Leucine biosynthetic pathway	False positive		Resistance		1	2	0	0	1	-1	0	10	1	0	0	1	0	0.265998	0.734002	0	0	1	0	0	0	1	12432038
11433358	Resistance		Resistance		Resistance		3	0	1	0	0	3	1	10	6	0	0	1	1	0.828033	0.171967	1	0	1	1	0	0	0	11433358
16732289	Resistance		Resistance		Resistance		3	0	1	0	0	3	1	10	10	0	0	1	1	0.912052	0.0879481	1	1	1	1	0	0	0	16732289
18263776	Resistance		Resistance		Resistance		3	0	1	0	0	3	1	10	10	0	0	1	1	0.962818	0.0371816	1	1	1	1	0	0	0	18263776
16025344	Resistance		Resistance		Resistance		3	0	1	0	0	3	1	10	6	0	0	1	1	0.681579	0.318421	1	0	1	1	0	0	0	16025344
11397435	Resistance		False positive		Resistance		2	1	0	0	1	1	1	9	0	1	0	1	1	0.590116	0.409884	1	0	1	1	0	0	0	11397435
14673031	Resistance		Resistance		Resistance		3	0	1	0	0	3	1	10	10	0	0	1	1	0.996364	0.0036356	1	1	1	1	0	0	0	14673031
17450127	Resistance		False positive		Resistance		2	1	0	0	1	1	1	10	10	0	0	1	1	0.871724	0.128276	1	1	1	1	0	0	0	17450127
15986928	Resistance		Resistance		Resistance		3	0	1	0	0	3	1	10	10	0	0	1	1	0.908335	0.0916646	1	1	1	1	0	0	0	15986928
16941208	False positive	Chromosomes lenght	False positive	Telomere-length	False positive		0	3	0	1	0	-3	0	10	0	0	0	1	0	0.381621	0.618379	0	0	1	0	0	0	1	16941208
17993621	Resistance		Resistance		Resistance		3	0	1	0	0	3	1	10	10	0	0	1	1	0.972043	0.0279569	1	1	1	1	0	0	0	17993621
15980201	Resistance		Resistance		Resistance		3	0	1	0	0	3	1	10	10	0	0	1	1	0.947249	0.0527508	1	1	1	1	0	0	0	15980201
15548740	Resistance		Resistance		Resistance		3	0	1	0	0	3	1	10	10	0	0	1	1	0.824525	0.175475	1	0	1	1	0	0	0	15548740
12029469	Resistance		Resistance		Resistance		3	0	1	0	0	3	1	10	2	0	0	1	1	0.712352	0.287648	1	0	1	1	0	0	0	12029469
18055613	Resistance		False positive	Hypoxia	Resistance		2	1	0	0	1	1	1	10	0	0	0	1	1	0.754424	0.245576	1	0	1	1	0	0	0	18055613
11875555	Resistance		Resistance		Resistance		3	0	1	0	0	3	1	10	10	0	0	1	1	0.777175	0.222825	1	0	1	1	0	0	0	11875555
11181729	False positive	Information are not enought	False positive		False positive		0	3	0	1	0	-3	0	10	1	0	0	1	0	0.46968	0.53032	0	0	1	0	0	0	1	11181729
15759001	Resistance		Resistance		Resistance		3	0	1	0	0	3	1	10	10	0	0	1	1	0.994134	0.00586607	1	1	1	1	0	0	0	15759001
11297700	Resistance		False positive		Resistance		2	1	0	0	1	1	1	10	4	0	0	1	1	0.330187	0.669813	0	0	0	0	0	1	0	11297700
16919842	Resistance		Resistance		Resistance		3	0	1	0	0	3	1	10	10	0	0	1	1	0.994159	0.00584059	1	1	1	1	0	0	0	16919842
15195945	Resistance		Resistance		Resistance		3	0	1	0	0	3	1	10	10	0	0	1	1	0.999369	0.000631177	1	1	1	1	0	0	0	15195945
17631528	Resistance		False positive	Repression response	Resistance		2	1	0	0	1	1	1	10	10	0	0	1	1	0.984796	0.0152044	1	1	1	1	0	0	0	17631528
12136027	False positive	Plant development	False positive	ABA	Resistance		1	2	0	0	1	-1	0	10	6	0	0	1	0	0.308671	0.691329	0	0	1	0	0	0	1	12136027
12928866	Resistance		Resistance		Resistance		3	0	1	0	0	3	1	10	10	0	0	1	1	0.956005	0.0439946	1	1	1	1	0	0	0	12928866
17601827	Resistance		Resistance		Resistance		3	0	1	0	0	3	1	10	10	0	0	1	1	0.997542	0.00245789	1	1	1	1	0	0	0	17601827
11158442	False positive	Plant development	False positive		False positive		0	3	0	1	0	-3	0	10	10	0	0	1	0	0.509133	0.490867	1	0	0	0	1	0	0	11158442
14742871	Resistance		Resistance		Resistance		3	0	1	0	0	3	1	10	10	0	0	1	1	0.866974	0.133026	1	1	1	1	0	0	0	14742871
16903359	Resistance		Resistance		Resistance		3	0	1	0	0	3	1	10	10	0	0	1	1	0.695422	0.304578	1	0	1	1	0	0	0	16903359
15610350	Resistance		False positive		Resistance		2	1	0	0	1	1	1	10	10	0	0	1	1	0.57764	0.42236	1	0	1	1	0	0	0	15610350
11377417	Resistance		Resistance		Resistance		3	0	1	0	0	3	1	10	1	0	0	1	1	0.774708	0.225292	1	0	1	1	0	0	0	11377417
16856987	Resistance		Resistance		Resistance		3	0	1	0	0	3	1	10	10	0	0	1	1	0.690262	0.309738	1	0	1	1	0	0	0	16856987
18263781	Resistance		Resistance		Resistance		3	0	1	0	0	3	1	10	2	0	0	1	1	0.715736	0.284264	1	0	1	1	0	0	0	18263781
17711844	Resistance		False positive		Resistance		2	1	0	0	1	1	1	10	10	0	0	1	1	0.954402	0.0455979	1	1	1	1	0	0	0	17711844
11842188	Resistance		Resistance		Resistance		3	0	1	0	0	3	1	10	10	0	0	1	1	0.996819	0.00318114	1	1	1	1	0	0	0	11842188
18226820	Resistance		False positive	Susceptibility	Resistance		2	1	0	0	1	1	1	10	10	0	0	1	1	0.988027	0.0119725	1	1	1	1	0	0	0	18226820
11959137	False positive	Light	False positive	Blue light	False positive	light	0	3	0	1	0	-3	0	9	0	1	0	1	0	0.426702	0.573298	0	0	1	0	0	0	1	11959137
12871847	Resistance		False positive	JA regulation	Resistance		2	1	0	0	1	1	1	10	6	0	0	1	1	0.888761	0.111239	1	1	1	1	0	0	0	12871847
12643272	False positive	Salt stress	False positive	Salt stress	False positive	salinity	0	3	0	1	0	-3	0	9	0	1	0	1	0	0.436063	0.563937	0	0	1	0	0	0	1	12643272
16553894	Resistance		Resistance		Resistance		3	0	1	0	0	3	1	10	5	0	0	1	1	0.987993	0.012007	1	1	1	1	0	0	0	16553894
17704230	Resistance		Resistance		Resistance		3	0	1	0	0	3	1	10	10	0	0	1	1	0.99298	0.00701997	1	1	1	1	0	0	0	17704230
15077666	Resistance		False positive		Resistance		2	1	0	0	1	1	1	10	10	0	0	1	1	0.719103	0.280897	1	0	1	1	0	0	0	15077666
11605963	Resistance		Resistance		Resistance		3	0	1	0	0	3	1	10	10	0	0	1	1	0.935017	0.0649833	1	1	1	1	0	0	0	11605963
12123581	Resistance		False positive	Susceptibility	Resistance		2	1	0	0	1	1	1	10	3	0	0	1	1	0.665117	0.334883	1	0	1	1	0	0	0	12123581
16271871	Resistance		Resistance		Resistance		3	0	1	0	0	3	1	10	10	0	0	1	1	0.950494	0.0495057	1	1	1	1	0	0	0	16271871
11967070	False positive	Pathogen genes	False positive		Resistance		1	2	0	0	1	-1	0	10	10	0	0	1	0	0.661388	0.338612	1	0	0	0	1	0	0	11967070
16603654	Resistance		Resistance		Resistance		3	0	1	0	0	3	1	10	10	0	0	1	1	0.951989	0.0480106	1	1	1	1	0	0	0	16603654
18000017	Resistance		False positive		Resistance		2	1	0	0	1	1	1	10	2	0	0	1	1	0.55045	0.44955	1	0	1	1	0	0	0	18000017
16461584	Resistance		Resistance		Resistance		3	0	1	0	0	3	1	10	10	0	0	1	1	0.962299	0.0377013	1	1	1	1	0	0	0	16461584
14729910	Resistance		Resistance		Resistance		3	0	1	0	0	3	1	10	10	0	0	1	1	0.993803	0.00619664	1	1	1	1	0	0	0	14729910
15849421	False positive	Information are not enought	False positive		False positive		0	3	0	1	0	-3	0	10	1	0	0	1	0	0.263167	0.736833	0	0	1	0	0	0	1	15849421
16018265	Resistance		Resistance		Resistance		3	0	1	0	0	3	1	10	2	0	0	1	1	0.805207	0.194793	1	0	1	1	0	0	0	16018265
15767264	Resistance		False positive		False positive		1	2	0	0	1	-1	0	10	10	0	0	1	0	0.761121	0.238879	1	0	0	0	1	0	0	15767264
15923330	Resistance		Resistance		Resistance		3	0	1	0	0	3	1	10	10	0	0	1	1	0.984962	0.0150382	1	1	1	1	0	0	0	15923330
16616142	Resistance		Resistance		Resistance		3	0	1	0	0	3	1	10	1	0	0	1	1	0.473604	0.526396	0	0	0	0	0	1	0	16616142
11862946	False positive	Susceptibility enhancer	False positive		Resistance		1	2	0	0	1	-1	0	10	10	0	0	1	0	0.909357	0.090643	1	1	0	0	1	0	0	11862946
16776291	Resistance		False positive		Resistance		2	1	0	0	1	1	1	10	10	0	0	1	1	0.937143	0.0628566	1	1	1	1	0	0	0	16776291
15591208	Resistance		Resistance		Resistance		3	0	1	0	0	3	1	10	10	0	0	1	1	0.940885	0.059115	1	1	1	1	0	0	0	15591208
18421759	False positive	Alkalois	False positive		False positive		0	3	0	1	0	-3	0	3	0	7	0	0	1	0.39921	0.60079	0	0	1	0	0	0	1	18421759
17397508	Resistance		False positive		Resistance		2	1	0	0	1	1	1	10	10	0	0	1	1	0.981672	0.018328	1	1	1	1	0	0	0	17397508
15592873	Resistance		False positive		False positive	Y2H	1	2	0	0	1	-1	0	10	2	0	0	1	0	0.374634	0.625366	0	0	1	0	0	0	1	15592873
17626179	Resistance		Resistance		Resistance		3	0	1	0	0	3	1	10	6	0	0	1	1	0.891876	0.108124	1	1	1	1	0	0	0	17626179
17302430	Resistance		False positive		False positive	RLK (11100776, receptor like kinase)	1	2	0	0	1	-1	0	10	2	0	0	1	0	0.763222	0.236778	1	0	0	0	1	0	0	17302430
11320207	False positive	Plant development	False positive		False positive	BR 16807820	0	3	0	1	0	-3	0	10	1	0	0	1	0	0.236982	0.763018	0	0	1	0	0	0	1	11320207
17601806	False positive	Plant development	False positive		Resistance		1	2	0	0	1	-1	0	10	1	0	0	1	0	0.546617	0.453383	1	0	0	0	1	0	0	17601806
15597742	Resistance		False positive		Resistance		2	1	0	0	1	1	1	10	3	0	0	1	1	0.626834	0.373166	1	0	1	1	0	0	0	15597742
15604405	False positive	Evolution	False positive		False positive		0	3	0	1	0	-3	0	9	0	1	0	1	0	0.467723	0.532277	0	0	1	0	0	0	1	15604405
18596930	Resistance		Resistance		Resistance		3	0	1	0	0	3	1	10	10	0	0	1	1	0.918864	0.0811362	1	1	1	1	0	0	0	18596930
16808931	Resistance		Resistance		Resistance		3	0	1	0	0	3	1	10	10	0	0	1	1	0.997356	0.00264401	1	1	1	1	0	0	0	16808931
11305933	False positive	Information are not enought	False positive		False positive		0	3	0	1	0	-3	0	10	0	0	0	1	0	0.389823	0.610177	0	0	1	0	0	0	1	11305933
17012604	False positive	Circadian cycle	False positive		False positive	light	0	3	0	1	0	-3	0	10	6	0	0	1	0	0.780263	0.219737	1	0	0	0	1	0	0	17012604
15198715	False positive	Information are not enought	False positive		False positive		0	3	0	1	0	-3	0	10	0	0	0	1	0	0.486234	0.513766	0	0	1	0	0	0	1	15198715
17468220	Resistance		Resistance		Resistance		3	0	1	0	0	3	1	10	10	0	0	1	1	0.999583	0.000416832	1	1	1	1	0	0	0	17468220
15935985	False positive		False positive		Resistance		1	2	0	0	1	-1	0	10	1	0	0	1	0	0.495185	0.504815	0	0	1	0	0	0	1	15935985
11463215	False positive	Circadian cycle	False positive		False positive	circadian	0	3	0	1	0	-3	0	10	0	0	0	1	0	0.382852	0.617148	0	0	1	0	0	0	1	11463215
17257167	Resistance		Resistance		Resistance		3	0	1	0	0	3	1	10	10	0	0	1	1	0.61325	0.38675	1	0	1	1	0	0	0	17257167
12795376	Resistance		False positive		Resistance		2	1	0	0	1	1	1	8	3	2	0	1	1	0.965436	0.0345642	1	1	1	1	0	0	0	12795376
16366319	Resistance		Resistance		Resistance		3	0	1	0	0	3	1	10	0	0	0	1	1	0.446136	0.553864	0	0	0	0	0	1	0	16366319
16923817	Resistance		Resistance		Resistance		3	0	1	0	0	3	1	10	10	0	0	1	1	0.964822	0.0351778	1	1	1	1	0	0	0	16923817
18463946	Resistance		Resistance		Resistance		3	0	1	0	0	3	1	10	2	0	0	1	1	0.762845	0.237155	1	0	1	1	0	0	0	18463946
16306146	Resistance		Resistance		Resistance		3	0	1	0	0	3	1	10	10	0	0	1	1	0.926728	0.0732722	1	1	1	1	0	0	0	16306146
18183416	False positive	Phototropism	False positive		False positive	light	0	3	0	1	0	-3	0	10	5	0	0	1	0	0.584329	0.415671	1	0	0	0	1	0	0	18183416
17513501	Resistance		Resistance		Resistance		3	0	1	0	0	3	1	10	10	0	0	1	1	0.969879	0.0301215	1	1	1	1	0	0	0	17513501
18509467	Resistance		Resistance		Resistance		3	0	1	0	0	3	1	10	0	0	0	1	1	0.795677	0.204323	1	0	1	1	0	0	0	18509467
15720633	Resistance		Resistance		Resistance		3	0	1	0	0	3	1	10	10	0	0	1	1	0.948692	0.0513084	1	1	1	1	0	0	0	15720633
18156219	Resistance		False positive		Resistance		2	1	0	0	1	1	1	10	6	0	0	1	1	0.823447	0.176553	1	0	1	1	0	0	0	18156219
16854938	Resistance		Resistance		Resistance		3	0	1	0	0	3	1	10	10	0	0	1	1	0.751689	0.248311	1	0	1	1	0	0	0	16854938
18018879	False positive	Information are not enought	False positive		False positive		0	3	0	1	0	-3	0	10	0	0	0	1	0	0.451012	0.548988	0	0	1	0	0	0	1	18018879
16267304	Resistance		False positive		Resistance		2	1	0	0	1	1	1	10	10	0	0	1	1	0.404063	0.595937	0	0	0	0	0	1	0	16267304
17612410	Resistance		False positive	Negative regulation	Resistance		2	1	0	0	1	1	1	10	10	0	0	1	1	0.998797	0.00120303	1	1	1	1	0	0	0	17612410
16169639	False positive	vaccine	False positive		False positive		0	3	0	1	0	-3	0	10	1	0	0	1	0	0.611188	0.388812	1	0	0	0	1	0	0	16169639
17280695	Resistance		False positive		Resistance	BR	2	1	0	0	1	1	1	10	2	0	0	1	1	0.656898	0.343102	1	0	1	1	0	0	0	17280695
17309680	False positive	phytoremediation	False positive		Resistance		1	2	0	0	1	-1	0	10	1	0	0	1	0	0.721001	0.278999	1	0	0	0	1	0	0	17309680
17565183	False positive	gene purification	False positive		False positive		0	3	0	1	0	-3	0	10	0	0	0	1	0	0.445536	0.554464	0	0	1	0	0	0	1	17565183
18535353	False positive	crop biotechnology	False positive		Resistance		1	2	0	0	1	-1	0	6	0	4	0	1	0	0.137831	0.862169	0	1	1	0	0	0	1	18535353
15630565	False positive	Information are not enought	False positive		False positive	CALMUDULIN (16240180 )	0	3	0	1	0	-3	0	9	0	1	0	1	0	0.462084	0.537916	0	0	1	0	0	0	1	15630565
15599761	False positive	drought tolerance	Resistance		Resistance		1	2	0	0	1	-1	0	10	10	0	0	1	0	0.536928	0.463072	1	0	0	0	1	0	0	15599761
16396997	Resistance		False positive		Resistance		2	1	0	0	1	1	1	10	10	0	0	1	1	0.834586	0.165414	1	0	1	1	0	0	0	16396997
17722694	Resistance		Resistance		Resistance		3	0	1	0	0	3	1	10	1	0	0	1	1	0.754174	0.245826	1	0	1	1	0	0	0	17722694
14634162	False positive	Circadian cycle	False positive		False positive	light	0	3	0	1	0	-3	0	10	0	0	0	1	0	0.578003	0.421997	1	0	0	0	1	0	0	14634162
12783227	Resistance		Resistance		Resistance		3	0	1	0	0	3	1	10	2	0	0	1	1	0.547587	0.452413	1	0	1	1	0	0	0	12783227
16233681	False positive	information are not enought	False positive		False positive		0	3	0	1	0	-3	0	8	0	2	0	1	0	0.539304	0.460696	1	0	0	0	1	0	0	16233681
17114278	Resistance		Resistance		Resistance		3	0	1	0	0	3	1	10	10	0	0	1	1	0.958121	0.0418787	1	1	1	1	0	0	0	17114278
15980186	False positive	abiotic stress	Resistance		Resistance		1	2	0	0	1	-1	0	10	10	0	0	1	0	0.700024	0.299976	1	0	0	0	1	0	0	15980186
11925049	Resistance		Resistance		Resistance		3	0	1	0	0	3	1	10	10	0	0	1	1	0.99956	0.000440057	1	1	1	1	0	0	0	11925049
12499372	Resistance		Resistance		Resistance		3	0	1	0	0	3	1	10	10	0	0	1	1	0.760545	0.239455	1	0	1	1	0	0	0	12499372
16531487	False positive	Patogenicity	False positive	Resistance Supression	Resistance		1	2	0	0	1	-1	0	10	3	0	0	1	0	0.601885	0.398115	1	0	0	0	1	0	0	16531487
15361584	Resistance		Resistance		Resistance		3	0	1	0	0	3	1	10	10	0	0	1	1	0.999894	0.000105626	1	1	1	1	0	0	0	15361584
12417916	False positive	Salt stress	False positive	Salt stress	False positive	salinity	0	3	0	1	0	-3	0	10	2	0	0	1	0	0.272515	0.727485	0	0	1	0	0	0	1	12417916
17142480	Resistance		False positive	Negative regulation	Resistance		2	1	0	0	1	1	1	10	10	0	0	1	1	0.951694	0.0483059	1	1	1	1	0	0	0	17142480
18434604	Resistance		Resistance		Resistance	light	3	0	1	0	0	3	1	10	10	0	0	1	1	0.99959	0.000410329	1	1	1	1	0	0	0	18434604
15242169	Resistance		Resistance		Resistance		3	0	1	0	0	3	1	10	10	0	0	1	1	0.975087	0.0249128	1	1	1	1	0	0	0	15242169
17589869	Resistance		False positive		Resistance		2	1	0	0	1	1	1	9	1	1	0	1	1	0.563333	0.436667	1	0	1	1	0	0	0	17589869
16648642	Resistance		Resistance		Resistance		3	0	1	0	0	3	1	10	10	0	0	1	1	0.963797	0.0362027	1	1	1	1	0	0	0	16648642
16739599	False positive	Information are not enought	False positive		False positive	technique	0	3	0	1	0	-3	0	10	0	0	0	1	0	0.53975	0.46025	1	0	0	0	1	0	0	16739599
18543156	False positive		False positive		False positive		0	3	0	1	0	-3	0	9	0	1	0	1	0	0.436587	0.563413	0	0	1	0	0	0	1	18543156
18482696	Resistance		False positive		Resistance		2	1	0	0	1	1	1	10	0	0	0	1	1	0.705919	0.294081	1	0	1	1	0	0	0	18482696
16072038	False positive	Signalling pathways	False positive		False positive	calcium	0	3	0	1	0	-3	0	10	0	0	0	1	0	0.420932	0.579068	0	0	1	0	0	0	1	16072038
11577192	False positive	Light response	False positive		False positive	light	0	3	0	1	0	-3	0	10	1	0	0	1	0	0.579984	0.420016	1	0	0	0	1	0	0	11577192
15980466	False positive	Program	False positive		False positive		0	3	0	1	0	-3	0	9	1	1	0	1	0	0.454571	0.545429	0	0	1	0	0	0	1	15980466
12638611	False positive	Plant reproduction	False positive		False positive		0	3	0	1	0	-3	0	10	0	0	0	1	0	0.472279	0.527721	0	0	1	0	0	0	1	12638611
11852101	False positive	induced cell death	False positive		False positive	indeced cell death	0	3	0	1	0	-3	0	7	0	3	0	1	0	0.510693	0.489307	1	0	0	0	1	0	0	11852101
									122	30	64		166					215	167			186		188	162	24	4	26	TOTAL
									Set A	Set B	Ambiguous		Set A - Majority Vote					Set A - Majority Vote	Correct			Set A		Correct	TPs	FPs	FNs	TNs	216
																								Caipirini Results
																								Accuracy	87.037
																								Precision	87.0968
																								Recall	97.5904
																								MCC	0.60481
																								FPR	48
